# Supplementary material for: Comparative Genomic Study of Lactobacillus jensenii and the Newly Defined Lactobacillus mulieris Species Identifies Species-Specific Functionality
Source: mSphere. 2020 Aug 12;5(4):e00560-20. doi: 10.1128/mSphere.00560-20 (PMC7426171; doi:10.1128/mSphere.00560-20)
Supplement: TABLE S5 [file mSphere.00560-20-st005.xlsx]

## Sheet: Table S5
	Best Hit (if not Lactobacillus)				Lactobacillus Hit
Anvi'o Gene Cluster ID	Description	Query Cover	Per. Ident	Accession	Description	Query Cover	Per. Ident	Accession	Protein Product
GC_00002318	Enterococcus faecium ENGen0263	100	87.19	EOH54444.1	Lactobacillus fuchuensis	81	84.59	SPC39422.1	hypothetical protein
GC_00002269					Lactobacillus tucceti DSM 20183	67	51.43	KRK64619.1	hypothetical protein
GC_00002281	Streptococcus pneumoniae	56	28.23	VJW14989.1	Lactobacillus johnsonii	64	25.41	HBN36912.1	putative transposon related peptidoglycan linked protein (LPXTG motif)
GC_00002347	Enterococcus casseliflavus	88	34.99	OOG28217.1	Lactobacillus sakei	93	30.77	AAP44564.1	hypothetical protein
GC_00002500					Lactobacillus psittaci DSM 15354	88	36.26	KRL63614.1	hypothetical protein
GC_00002233					Lactobacillus jensenii 115-3-CHN*	40	88.49	EEX24005.1	hypothetical protein
GC_00002354	Enterococcus faecium	100	91.01	BAP39810.1	Lactobacillus sp. Koumis	100	65.84	QCJ63367.1	peptide ABC transporter protein
GC_00002555	Clostridiaceae bacterium	78	50	NBH47754.1					acyltransferase
GC_00002093					Lactobacillus pasteurii	91	76.74	TDG77120.1	hypothetical protein
GC_00002093					Lactobacillus helveticus H9	100	56.1	AHI12672.1	transcriptional regulator
GC_00002306					Lactobacillus psittaci DSM 15354	70	68.97	KRL63614.1	hypothetical protein
GC_00002369	Clostridiales bacterium	92	39.89	NLU08481.1					thiamine transporter
GC_00002560	Streptococcus pneumoniae	99	59.92	VJB48289.1	Lactobacillus camelliae DSM 22697 = JCM 13995	99	49.05	KRN19105.1	glucocerebrosidase
GC_00002313					Lactobacillus reuteri	82	40.17	MQB65985.1	hypothetical protein
GC_00002272	Cuneatibacter caecimuris	66	28.2	RZT03114.1					DNA polymerase-3 subunit alpha
GC_00002434					Lactobacillus johnsonii ATCC 33200	96	59.93	EEJ59409.1	restriction endonuclease
GC_00002221					Lactobacillus hominis DSM 23910	74	55.32	KRM84335.1	hypothetical protein
GC_00002399	Lachnospiraceae bacterium	100	57.95	WP_172541347.1					PTS glucose transporter subunit IIA
GC_00002507					Lactobacillus delbrueckii subsp. lactis DSM 20072	71	49.45	KRK66392.1	hypothetical protein
GC_00002330	Enterococcus cecorum	95	53.51	NLL32003.1	Lactobacillus curvatus	97	46.78	KHO12945.1	GntR family transcriptionnal regulator
GC_00002338					Lactobacillus vini DSM 20605	97	33.15	KRM88655.1	hypothetical protein
GC_00002513					Lactobacillus amylovorus	92	73.61	AUX15832.1	MFS transporter
GC_00002476					Lactobacillus nantensis	97	52.96	GEO64076.1	hypothetical protein
GC_00002405	Streptococcus equi subsp. zooepidemicus	95	58.06	KIQ75182.1	Lactobacillus salivarius	95	42.86	MSE05974.1	bacteriocin
GC_00002455					Lactobacillus psittaci DSM 15354	49	61.11	KRL63614.1	hypothetical protein
GC_00002463					Lactobacillus gasseri	97	63	MYM17712.1	PTS glucose transporter subunit IIB
GC_00002408					Lactobacillus sp.	100	55.54	RRG03287.1	restriction endonuclease
GC_00002315	Listeria monocytogenes	7	46.88	EAD8676892.1					hypothetical protein
GC_00002337	Bacteroides fragilis str. S24L15	72	38.64	EYA72222.1					phosphate-selective porin O and P family protein
GC_00002418	Kosakonia sacchari	100	56	SEK50675.1	Lactobacillus paracasei	94	52.63	RND35321.1	Lichenan-specific phosphotransferase enzyme IIB component
GC_00002437					Lactobacillus coleohominis DSM 14060	39	63.38	KRM69758.1	hypothetical protein
GC_00002527	Coriobacteriaceae bacterium	98	42.8	RRF97843.1	Lactobacillus plantarum	97	28	KZU60461.1	hypothetical protein
GC_00002314					Lactobacillus iners UPII 60-B	98	52.82	EGC81312.1	putative membrane protein
GC_00002518					Lactobacillus brevis	100	58.55	AYM02259.1	hypothetical protein
GC_00002448	Enterococcus faecium	100	84.78	BAM22602.1
GC_00002485					Lactobacillus antri DSM 16041	98	61.03	EEW53930.1	restriction endonuclease
GC_00002499	NO HIT
GC_00002528					Lactobacillus gasseri ATCC 33323 = JCM 1131	96	72.87	ABJ59891.1	galactose-6-phosphate isomere lacB subunnit
GC_00002438	NO HIT
GC_00002512	Streptococcus uberis S6261	100	50.64	KKF51277.1					transcriptional regulator
GC_00002462	Candidatus Woesearchaeota archaeon	90	27.12	MAE12951.1					DNA topoisomerase VI subunnit B
GC_00002232					Lactobacillus amylotrophicus DSM 20534	98	64.1	KRK37323.1	hypothetical protein
GC_00002335					Lactobacillus hominis DSM 23910	96	51.75	KRM85401.1	hypothetical protein
GC_00002505					Lactobacillus salivarius	92	51.85	OQQ78312.1	hypothetical protein
GC_00002550					Lactobacillus futsaii JCM 17355	93	43.18	KRK91095.1	MarR family transcriptional regulator
GC_00002449					Lactobacillus vaginalis DSM 5837 = ATCC 49540	97	59.78	EEJ41531.1	transporter, major facilitator family protein
GC_00002265					Lactobacillus sakei	98	93.17	AAP44563.1	StxR
GC_00002331	Enterococcus asini	98	36.89	NBK09427.1	Lactobacillus alimentarius DSM 20249	98	36.99	KRK78086.1	response regulator
GC_00002524					Lactobacillus paracasei subsp. paracasei Lpp120	97	56.73	EPC36301.1	hypothetical protein
GC_00002496	Lachnospiraceae bacterium	90	44.2	GFI08870.1					transcription antiterminator LicT
GC_00002380					Lactobacillus crispatus	60	82.76	TDN28699.1	hypothetical protein
GC_00002456					Lactobacillus reuteri	89	35.74	CUR42220.1	hypothetical protein
GC_00002553					Lactobacillus sp.	99	62.62	HBQ09511.1	dihydroorotate dehydrogenase
GC_00002220					Lactobacillus delbrueckii subsp. lactis	97	83.96	GEA70180.1	hypothetical protein
GC_00002457					Lactobacillus crispatus	98	51.32	KXI15412.1	putative membrane protein
GC_00002325					Lactobacillus cacaonum DSM 21116	99	71.01	KRM92712.1	ABC transporter ATP-binding protein
GC_00002284					Lactobacillus johnsonii	99	40.37	EFH29402.1	zinc-ribbon-containing protein
GC_00002423	Streptomyces turgidiscabies Car8	54	31.25	ELP68083.1
GC_00002374					Lactobacillus diolivorans DSM 14421	99	49.21	KRL65406.1	enoyl-(acyl-carrier-protein) reductase II
GC_00002506	Clostridiaceae bacterium	63.2	25.89	NBH47754.1
GC_00002381					Lactobacillus cacaonum DSM 21116	99	48.48	KRM92711.1	hypothetical protein
GC_00002310					Lactobacillus crispatus	99	47.16	KAA8813883.1	ABC-F family ATP-binding cassette domain-containing protein
GC_00002319					Lactobacillus psittaci DSM 15354	100	70.51	KRL63512.1	hypothetical protein
GC_00002244					Lactobacillus jensenii JV-V16*	74	84.78	EFH29178.1	GA module
GC_00002547	Lactococcus lactis subsp. lactis CNCM I-1631	99	27.94	EHE92464.1	Lactobacillus salivarius	32.7	26.11	PWG50974.1	hypothetical protein
GC_00002410	Enterococcus rotai	99	58.63	ALS36092.1	Lactobacillus paralimentarius DSM 19674	92	61.52	KRK82254.1	pts family oligomeric beta-glucoside porter component iic
GC_00002469					Lactobacillus pontis DSM 8475	97	74.28	KRM35651.1	diaminopropionate ammonia-lyase
GC_00002358	NO HIT
GC_00002387					Lactobacillus delbrueckii subsp. Bulgaricus	100	53.07	KIY24231.1	ABC transporter ATP-binding protein
GC_00002267					Lactobacillus hominis DSM 23910 = CRBIP 24.179	84	34.38	KRM84266.1	hypothetical protein
GC_00002277					Lactobacillus crispatus 2029	90	59.89	ETW74124.1	ATPase AAA
GC_00002334	Azospirillum brasilense	97	41.82	TVZ62232.1					reactive intermediate/imine deaminase
GC_00002436					Lactobacillus nantensis	98	71.7	GEO63109.1	hypothetical protein
GC_00002433					Lactobacillus johnsonii	44	62.28	KXN76530.1	hypothetical protein
GC_00002464					Lactobacillus mali	62	28.57	KRN31140.1	hypothetical protein
GC_00002492					Lactobacillus bombicola	97	47.64	SFD35212.1	ABC-2 type transport system permease protein
GC_00002425					Lactobacillus cacaonum DSM 21116	96	66.67	KRM92711.1	hypothetical protein
GC_00002471					Lactobacillus oris	100	63.33	AMS09702.1	DNA methyltransferase
GC_00002365					Lactobacillus salivarius	100	47.46	OQQ81741.1	phospholipase
GC_00002491	Campylobacter jejuni	55	30.04	EDP6423502.1	Lactobacillus salivarius	70	27.74	MSE04277.1	SEC10/PgrA surface exclusion domain-containing protein
GC_00002386					Lactobacillus acidophilus ATCC 4796	98	51.23	EEJ75160.1	arginase family protein
GC_00002534					Lactobacillus reuteri	63	37.04	VTZ89016.1	hypothetical protein
GC_00002351	Campylobacter upsaliensis	99	44.04	EAK2459829.1	Lactobacillus sp.	95	40.36	RRG08196.1	hypothetical protein
GC_00002323					Lactobacillus hominis DSM 23910 = CRBIP 24.179	99	32.2	KRM84266.1	hypothetical protein
					* reclassified as L. mulieris
